# Supplementary material for: Protein determinants of dissemination and host specificity of metallo-β-lactamases
Source: Nat Commun. 2019 Aug 9;10:3617. doi: 10.1038/s41467-019-11615-w (PMC6689000; doi:10.1038/s41467-019-11615-w)
Supplement: Supplementary file 4 — Source data [file 41467_2019_11615_MOESM4_ESM.xlsx]

## Sheet: Figure 1a
Full, uncut gel images for Figures 1a. The PageRulerTM Prestained Protein Ladder, 10 to 180 kDa (Thermo Scientific #26616) provided molecular weight standards for figure 1a.

## Sheet: Figure 1b
Full, uncut gel images for Figures 1b. The Precision Plus Protein Standards Kaleidoscope, 10 to 250 kDa (BioRad #161-0375) provided molecular weight standards for figure 1b.

## Sheet: Figure 1c
Imipenem hydrolysis rate by OMVs purified from E. coli, P. aeruginosa and A. baumannii cells expressing NDM-1, VIM-2 and SPM-1
µM s-1 µg-1
NDM-1
E. coli					P. aeruginosa					A. baumannii
n1	n2	n3	Average	SD	n1	n2	n3	Average	SD	n1	n2	n3	Average	SD
0.2209	0.2197	0.2374	0.226	0.0098909	0.1287	0.1398	0.1099	0.1261	0.0151	0.0482	0.0497	0.0527	0.0502	0.002
VIM-2
E. coli					P. aeruginosa					A. baumannii
n1	n2	n3	Average	SD	n1	n2	n3	Average	SD	n1	n2	n3	Average	SD
0.0694	0.0537	0.0771	0.0667	0.0119	0	0	0	0	0	0.0238	0.0226	0.0241	0.0235	0.0008
SPM-1
E. coli					P. aeruginosa					A. baumannii
n1	n2	n3	Average	SD	n1	n2	n3	Average	SD	n1	n2	n3	Average	SD
0.0321	0.0378	0.0479	0.0392	0.008	0	0	0	0	0	0.0421	0.0299	0.0217	0.0312	0.0102

## Sheet: Figure 2a
Figure 2a	Vector			NDM-1			VIM-2			SPM-1					E. coli
	Ec	Pa	Ab	Ec	Pa	Ab	Ec	Pa	Ab	Ec	Pa	Ab		OMV production (µg OD-1)	pMBLe (empty vector)	NDM-1	VIM-2	SPM-1
n1	1	1	1	0.99	0.42	1.25	3.88	0.45	8.07	3.02	1.08	6.66		n1	48.75	48.04	189.2	147.41
n2	1	1	1	0.87	0.9	1.56	3.14	0.29	4.73	3.81	1.55	3.12		n2	48.6	42.46	152.56	185.18
n3	1	1	1	0.95	0.67	1.42	3.57	0.69	6.01	3.5	1.34	5.12		n3	47.56	44.99	169.89	166.45
Average	1	1	1	0.94	0.66	1.41	3.53	0.48	6.27	3.44	1.32	4.97
SD	0	0	0	0.06	0.24	0.16	0.37	0.2	1.68	0.4	0.23	1.78			P. aeruginosa
														OMV production (µg OD-1)	pMBLe (empty vector)	NDM-1	VIM-2	SPM-1
														n1	13.299	5.5714	6.05	14.39
														n2	12.8	11.5384	3.73	19.83
														n3	13.09	8.7523	8.98	17.56
															A. baumannii
														OMV production (µg OD-1)	pMBLe (empty vector)	NDM-1	VIM-2	SPM-1
														n1	6.47	8.07	52.23	43.11
														n2	8.01	12.53	37.92	24.97
														n3	7.49	10.66	45.05	38.33

## Sheet: Figure 2b
Growth curves
E. coli 20 µM IPTG
	Empty vector					blaNDM-1					blaVIM-2					blaSPM-1
Time (h)	n1	n2	n3	Average	SD	n1	n2	n3	Average	SD	n1	n2	n3	Average	SD	n1	n2	n3	Average	SD
0	0.03	0.09	0.09	0.07	0.035	0.024	0.058	0.075	0.052	0.026	0.044	0.081	0.082	0.069	0.022	0.031	0.065	0.071	0.056	0.022
1	0.124	0.232	0.239	0.198	0.064	0.106	0.237	0.203	0.182	0.068	0.121	0.27	0.221	0.204	0.076	0.084	0.205	0.221	0.17	0.075
2	0.284	0.501	0.465	0.417	0.116	0.254	0.45	0.415	0.373	0.105	0.24	0.476	0.395	0.37	0.12	0.22	0.319	0.336	0.292	0.063
3	0.614	0.796	0.798	0.736	0.106	0.572	0.783	0.736	0.697	0.111	0.407	0.704	0.588	0.566	0.15	0.337	0.408	0.398	0.381	0.038
4	0.857	0.997	0.996	0.95	0.081	0.835	0.981	0.949	0.922	0.077	0.575	0.815	0.723	0.704	0.121	0.397	0.414	0.436	0.416	0.02
5	1.093	1.138	1.182	1.138	0.045	1.054	1.096	1.125	1.092	0.036	0.644	0.869	0.789	0.767	0.114	0.409	0.42	0.446	0.425	0.019
6	1.192	1.189	1.246	1.209	0.032	1.168	1.15	1.209	1.176	0.03	0.686	0.908	0.826	0.807	0.112	0.433	0.432	0.463	0.443	0.018
7	1.153	1.23	1.211	1.198	0.04	1.135	1.195	1.206	1.179	0.038	0.725	0.92	0.851	0.832	0.099	0.46	0.45	0.493	0.468	0.023
8	1.114	1.194	1.176	1.161	0.042	1.096	1.221	1.199	1.172	0.067	0.758	0.938	0.877	0.858	0.092	0.496	0.467	0.529	0.497	0.031
9	1.075	1.164	1.14	1.126	0.046	1.057	1.191	1.154	1.134	0.069	0.802	0.947	0.891	0.88	0.073	0.529	0.481	0.557	0.522	0.038
10	1.039	1.131	1.11	1.093	0.048	1.024	1.155	1.122	1.1	0.068	0.82	0.962	0.903	0.895	0.071	0.565	0.497	0.597	0.553	0.051
11	1.003	1.098	1.072	1.058	0.049	0.994	1.122	1.089	1.068	0.066	0.835	0.953	0.908	0.899	0.06	0.598	0.512	0.619	0.576	0.057
12	0.973	1.068	1.045	1.029	0.05	0.964	1.089	1.057	1.037	0.065	0.829	0.915	0.899	0.881	0.046	0.634	0.519	0.653	0.602	0.073
13	0.946	1.038	1.013	0.999	0.048	0.94	1.056	1.03	1.009	0.061	0.811	0.885	0.877	0.853	0.041	0.664	0.531	0.685	0.627	0.084
14	0.925	1.011	0.988	0.975	0.045	0.916	1.026	1.006	0.983	0.059	0.787	0.858	0.855	0.833	0.04	0.676	0.549	0.698	0.641	0.08
A. baumanii 20 µM IPTG
	Empty vector					blaNDM-1					blaVIM-2					blaSPM-1
Time (h)	n1	n2	n3	Average	SD	n1	n2	n3	Average	SD	n1	n2	n3	Average	SD	n1	n2	n3	Average	SD
0	0.048	0.06	0.066	0.058	0.009	0.048	0.06	0.042	0.05	0.009	0.033	0.06	0.057	0.05	0.015	0.042	0.033	0.035	0.037	0.005
1	0.15	0.021	0.101	0.091	0.065	0.063	0.063	0.033	0.053	0.017	0.036	0.014	0.027	0.026	0.011	0.051	0.03	0.04	0.04	0.011
2	0.027	0.031	0.059	0.039	0.017	0.141	0.076	0.081	0.099	0.036	0.039	0.016	0.029	0.028	0.012	0.069	0.042	0.045	0.052	0.015
3	0.289	0.166	0.261	0.239	0.064	0.328	0.276	0.359	0.321	0.042	0.045	0.019	0.035	0.033	0.013	0.145	0.039	0.096	0.093	0.053
4	0.6	0.473	0.604	0.559	0.075	0.625	0.547	0.648	0.607	0.053	0.057	0.023	0.041	0.04	0.017	0.259	0.068	0.186	0.171	0.096
5	0.728	0.741	0.767	0.745	0.02	0.873	0.75	0.865	0.829	0.069	0.069	0.021	0.055	0.048	0.025	0.415	0.173	0.337	0.308	0.124
6	0.932	0.913	0.955	0.933	0.021	1.136	0.868	1.073	1.026	0.14	0.102	0.021	0.089	0.071	0.044	0.574	0.365	0.505	0.481	0.106
7	1.121	1.06	1.121	1.101	0.035	1.295	0.975	1.195	1.155	0.164	0.195	0.017	0.121	0.111	0.089	0.676	0.54	0.644	0.62	0.071
8	1.194	1.177	1.207	1.193	0.015	1.436	1.084	1.317	2.279	0.179	0.301	0.031	0.163	0.165	0.135	0.769	0.652	0.742	0.721	0.061
9	1.269	1.257	1.294	1.274	0.019	1.47	1.149	1.361	1.327	0.163	0.412	0.073	0.228	0.238	0.17	0.867	0.749	0.843	0.82	0.062
10	1.381	1.353	1.399	1.378	0.023	1.479	1.196	1.389	1.355	0.145	0.544	0.145	0.329	0.339	0.2	0.906	0.84	0.905	0.884	0.038
11	1.426	1.43	1.456	1.437	0.016	1.479	1.248	1.396	1.374	0.117	0.67	0.227	0.416	0.438	0.222	0.939	0.936	0.966	0.947	0.017
12	1.39	1.489	1.481	1.453	0.055	1.476	1.258	1.395	1.376	0.11	0.811	0.334	0.537	0.561	0.239	0.972	0.995	1.032	1	0.03
13	1.358	1.531	1.496	1.462	0.092	1.479	1.251	1.391	1.374	0.115	0.967	0.481	0.716	0.721	0.243	1.017	1.016	1.055	1.029	0.022
14	1.37	1.566	1.523	1.486	0.103	1.482	1.237	1.396	1.372	0.124	1.069	0.597	0.817	0.828	0.236	1.071	1.011	1.063	1.048	0.033
P. aeruginosa 20 µM IPTG
	Empty vector					blaNDM-1					blaVIM-2					blaSPM-1
Time (h)	n1	n2	n3	Average	SD	n1	n2	n3	Average	SD	n1	n2	n3	Average	SD	n1	n2	n3	Average	SD
0	0.024	0.03	0.035	0.03	0.006	0.018	0.032	0.027	0.026	0.007	0.018	0.03	0.027	0.025	0.006	0.027	0.015	0.026	0.023	0.007
1	0.099	0.087	0.077	0.088	0.011	0.081	0.067	0.072	0.073	0.007	0.072	0.072	0.067	0.07	0.003	0.081	0.078	0.077	0.079	0.002
2	0.363	0.288	0.312	0.321	0.038	0.309	0.29	0.237	0.279	0.037	0.291	0.237	0.292	0.273	0.031	0.255	0.294	0.292	0.28	0.022
3	0.882	0.756	0.777	0.805	0.068	0.786	0.75	0.621	0.719	0.087	0.789	0.621	0.634	0.681	0.093	0.66	0.756	0.676	0.697	0.051
4	1.119	1.122	1.04	1.094	0.047	1.095	1.107	1.116	1.106	0.011	1.104	1.116	1.057	1.092	0.031	1.038	1.098	1.065	1.067	0.03
5	1.416	1.229	1.372	1.339	0.098	1.378	1.289	1.254	1.307	0.064	1.263	1.254	1.26	1.259	0.005	1.293	1.272	1.285	1.283	0.011
6	1.626	1.495	1.582	1.568	0.067	1.59	1.539	1.53	1.553	0.032	1.557	1.53	1.542	1.543	0.014	1.557	1.527	1.515	1.533	0.022
7	1.791	1.716	1.688	1.732	0.053	1.77	1.752	1.752	1.758	0.01	1.749	1.752	1.767	1.756	0.01	1.749	1.698	1.69	1.712	0.032
8	2.536	1.742	2.136	2.138	0.397	1.887	1.879	1.863	1.876	0.012	1.872	1.863	1.846	1.86	0.013	1.914	1.821	1.805	1.847	0.059
9	2.01	1.926	1.89	1.942	0.062	2.061	1.965	1.968	1.998	0.055	1.971	1.968	1.955	1.965	0.009	2.001	1.92	1.892	1.938	0.056
10	2.711	2.007	2.1	2.273	0.382	2.183	2.006	2.022	2.07	0.098	2.04	2.022	2.054	2.039	0.016	2.061	1.965	1.94	1.989	0.064
11	2.061	2.037	2.108	2.069	0.036	2.115	2.027	2.058	2.067	0.045	2.049	2.058	2.037	2.048	0.011	2.1	1.995	2	2.032	0.059
12	2.049	2.052	2.112	2.071	0.036	2.076	2.096	2.061	2.078	0.018	2.058	2.061	2.053	2.057	0.004	2.115	2.016	2.08	2.073	0.051
13	1.947	2.04	1.987	1.991	0.047	2.16	2.185	2.049	2.131	0.072	2.1	2.049	2.092	2.08	0.027	2.082	2.019	2.039	2.047	0.032
14	1.851	1.991	1.973	1.938	0.076	2.292	2.043	1.998	2.111	0.158	2.001	2.001	2.009	2.004	0.005	2.052	1.995	2.023	2.023	0.029

## Sheet: Figure 3a
Full, uncut gel images for Figure 3. The PageRulerTM Prestained Protein Ladder, 10 to 180 kDa (Thermo Scientific #26616) provided molecular weight standards for figure 3a.

## Sheet: Figure 3b
Growth curves
E. coli 20 µM IPTG
	Empty vector					blaNDM-1					blaVIM-2					blaSPM-1
Time (h)	n1	n2	n3	Average	SD	n1	n2	n3	Average	SD	n1	n2	n3	Average	SD	n1	n2	n3	Average	SD
0	0.087	0.079	0.077	0.081	0.005	0.075	0.068	0.072	0.072	0.004	0.069	0.063	0.057	0.063	0.006	0.087	0.092	0.057	0.079	0.019
1	0.177	0.162	0.193	0.177	0.015	0.141	0.129	0.184	0.151	0.029	0.135	0.123	0.165	0.141	0.022	0.225	0.16	0.148	0.178	0.041
2	0.339	0.31	0.391	0.346	0.041	0.3	0.275	0.387	0.321	0.059	0.297	0.272	0.3	0.29	0.015	0.339	0.264	0.265	0.289	0.043
3	0.585	0.536	0.649	0.59	0.056	0.528	0.484	0.639	0.55	0.08	0.435	0.398	0.436	0.423	0.022	0.408	0.36	0.346	0.371	0.033
4	0.936	0.858	0.835	0.876	0.052	0.882	0.808	0.82	0.837	0.04	0.639	0.585	0.61	0.611	0.027	0.414	0.402	0.36	0.392	0.028
5	1.176	1.078	0.966	1.073	0.105	1.149	1.053	0.952	1.051	0.099	0.84	0.77	0.709	0.773	0.066	0.42	0.385	0.337	0.381	0.042
6	1.35	1.237	1.092	1.226	0.129	1.335	1.223	1.08	1.213	0.128	0.957	0.877	0.783	0.872	0.087	0.432	0.38	0.358	0.39	0.038
7	1.449	1.328	1.15	1.309	0.15	1.44	1.32	1.14	1.3	0.151	1.005	0.921	0.811	0.912	0.097	0.45	0.409	0.397	0.419	0.028
8	1.395	1.278	1.185	1.286	0.105	1.395	1.278	1.17	1.281	0.113	1.02	0.935	0.828	0.928	0.096	0.477	0.409	0.438	0.441	0.034
9	1.335	1.223	1.204	1.254	0.07	1.344	1.232	1.189	1.255	0.08	1.032	0.946	0.84	0.939	0.096	0.501	0.432	0.474	0.469	0.035
10	1.275	1.168	1.17	1.204	0.061	1.293	1.185	1.153	1.21	0.073	1.008	0.924	0.85	0.927	0.079	0.522	0.454	0.504	0.4936	0.035
11	1.218	1.116	1.134	1.156	0.054	1.242	1.138	1.119	1.166	0.066	0.954	0.874	0.819	0.882	0.068	0.537	0.481	0.528	0.515	0.03
12	1.167	1.069	1.11	1.115	0.049	1.197	1.097	1.093	1.129	0.059	0.903	0.827	0.79	0.84	0.058	0.549	0.513	0.562	0.541	0.025
13	1.119	1.025	1.075	1.073	0.047	1.155	1.058	1.059	1.091	0.056	0.855	0.783	0.753	0.797	0.052	0.561	0.531	0.574	0.55	0.022
14	1.071	0.981	1.047	1.033	0.046	1.122	1.028	1.03	1.06	0.054	0.819	0.75	0.721	0.763	0.05	0.579	0.562	0.586	0.576	0.012
E. coli ∆degP 20 µM IPTG
	Empty vector					blaNDM-1					blaVIM-2					blaSPM-1
Time (h)	n1	n2	n3	Average	SD	n1	n2	n3	Average	SD	n1	n2	n3	Average	SD	n1	n2	n3	Average	SD
0	0.093	0.085	0.072	0.083	0.011	0.093	0.085	0.052	0.077	0.022	0.081	0.074	0.045	0.067	0.019	0.063	0.057	0.042	0.054	0.011
1	0.198	0.181	0.18	0.186	0.01	0.201	0.184	0.151	0.179	0.025	0.159	0.145	0.105	0.136	0.028	0.111	0.101	0.078	0.097	0.017
2	0.348	0.319	0.375	0.347	0.028	0.345	0.316	0.333	0.331	0.015	0.321	0.294	0.256	0.29	0.033	0.219	0.2	0.192	0.204	0.014
3	0.51	0.467	0.631	0.536	0.085	0.501	0.459	0.597	0.519	0.071	0.414	0.379	0.312	0.368	0.052	0.285	0.261	0.253	0.266	0.017
4	0.798	0.731	0.817	0.782	0.045	0.768	0.704	0.796	0.756	0.047	0.456	0.418	0.309	0.394	0.076	0.297	0.272	0.274	0.281	0.014
5	1.077	0.987	0.955	1.006	0.063	1.032	0.946	0.925	0.968	0.057	0.45	0.412	0.279	0.38	0.09	0.258	0.236	0.244	0.246	0.011
6	1.275	1.168	1.086	1.176	0.095	1.236	1.133	1.057	1.142	0.09	0.426	0.39	0.283	0.366	0.074	0.222	0.203	0.235	0.22	0.016
7	1.431	1.311	1.149	1.297	0.142	1.347	1.234	1.125	1.235	0.111	0.405	0.371	0.259	0.345	0.076	0.201	0.184	0.231	0.205	0.024
8	1.404	1.287	1.177	1.289	0.114	1.398	1.281	1.156	1.278	0.121	0.381	0.349	0.24	0.323	0.074	0.186	0.17	0.231	0.196	0.032
9	1.338	1.226	1.203	1.256	0.072	1.332	1.221	1.188	1.247	0.075	0.351	0.321	0.222	0.298	0.068	0.177	0.162	0.229	0.189	0.035
10	1.278	1.171	1.167	1.205	0.063	1.275	1.168	1.164	1.202	0.063	0.327	0.299	0.208	0.278	0.062	0.171	0.156	0.222	0.183	0.035
11	1.227	1.124	1.131	1.161	0.058	1.221	1.119	1.129	1.156	0.056	0.309	0.283	0.19	0.261	0.063	0.165	0.151	0.208	0.175	0.03
12	1.182	1.083	1.107	1.124	0.052	1.176	1.078	1.104	1.119	0.051	0.291	0.266	0.187	0.248	0.054	0.162	0.148	0.208	0.173	0.031
13	1.143	1.047	1.072	1.087	0.05	1.137	1.042	1.066	1.082	0.049	0.273	0.25	0.172	0.232	0.053	0.159	0.145	0.199	0.168	0.028
14	1.107	1.014	1.044	1.055	0.047	1.101	1.009	1.036	1.049	0.047	0.261	0.239	0.163	0.21	0.051	0.153	0.14	0.193	0.162	0.028

## Sheet: Figure 4b
E. coli 50 µM IPTG
	Empty vector					blaNDM-1					blaNDM-1C26A					blaV2-NDM-1					blaVIM-2					blaN1-VIM-2					blaN1C26A-VIM-2
Time (h)	n1	n2	n3	Average	SD	n1	n2	n3	Average	SD	n1	n2	n3	Average	SD	n1	n2	n3	Average	SD	n1	n2	n3	Average	SD	n1	n2	n3	Average	SD	n1	n2	n3	Average	SD
0	0.069	0.039	0.027	0.045	0.022	0.045	0.057	0.052	0.051	0.006	0.045	0.057	0.052	0.051	0.006	0.036	0.045	0.038	0.04	0.005	0.031	0.039	0.048	0.039	0.009	0.048	0.051	0.046	0.048	0.003	0.051	0.042	0.047	0.047	0.005
1	0.291	0.165	0.176	0.211	0.07	0.222	0.261	0.255	0.246	0.021	0.225	0.231	0.238	0.231	0.007	0.168	0.201	0.142	0.17	0.03	0.228	0.174	0.219	0.207	0.029	0.228	0.255	0.239	0.241	0.014	0.243	0.192	0.254	0.23	0.033
2	0.597	0.45	0.464	0.504	0.081	0.585	0.597	0.591	0.591	0.006	0.552	0.513	0.552	0.539	0.023	0.276	0.309	0.249	0.278	0.03	0.328	0.297	0.315	0.313	0.016	0.594	0.645	0.61	0.616	0.026	0.537	0.468	0.566	0.524	0.05
3	1.079	0.96	0.984	1.008	0.063	1.083	1.095	1.108	1.095	0.013	0.969	0.951	1.02	0.98	0.036	0.308	0.372	0.35	0.343	0.033	0.359	0.402	0.336	0.366	0.034	1.08	1.086	1.047	1.071	0.021	0.933	0.9	0.998	0.944	0.05
4	1.338	1.338	1.344	1.34	0.003	1.341	1.374	1.337	1.351	0.02	1.209	1.197	1.232	1.213	0.018	0.331	0.435	0.427	0.398	0.058	0.342	0.459	0.33	0.377	0.071	1.344	1.326	1.292	1.321	0.026	1.158	1.152	1.226	1.179	0.041
5	1.528	1.617	1.617	1.587	0.051	1.551	1.608	1.522	1.56	0.044	1.398	1.362	1.412	1.391	0.026	0.335	0.507	0.473	0.438	0.091	0.384	0.498	0.354	0.412	0.076	1.578	1.524	1.518	1.54	0.033	1.296	1.344	1.385	1.342	0.045
6	1.607	1.809	1.772	1.729	0.108	1.553	1.707	1.685	1.648	0.083	1.479	1.446	1.493	1.473	0.024	0.368	0.552	0.524	0.481	0.099	0.4	0.519	0.381	0.433	0.075	1.705	1.581	1.582	1.623	0.071	1.351	1.413	1.415	1.393	0.036
7	1.671	1.797	1.752	1.74	0.064	1.584	1.788	1.743	1.705	0.107	1.509	1.491	1.5	1.5	0.09	0.402	0.591	0.561	0.518	0.102	0.416	0.544	0.426	0.462	0.071	1.788	1.654	1.594	1.679	0.099	1.363	1.464	1.458	1.428	0.057
8	1.754	1.749	1.767	1.757	0.009	1.608	1.776	1.735	1.706	0.088	1.566	1.545	1.559	1.557	0.011	0.402	0.639	0.61	0.55	0.129	0.456	0.551	0.456	0.488	0.055	1.799	1.635	1.646	1.693	0.092	1.365	1.537	1.481	1.461	0.088
9	1.74	1.707	1.691	1.713	0.025	1.695	1.734	1.652	1.694	0.041	1.629	1.602	1.59	1.607	0.02	0.418	0.678	0.62	0.572	0.136	0.472	0.555	0.48	0.502	0.046	1.725	1.698	1.702	1.708	0.015	1.403	1.575	1.538	1.505	0.091
10	1.701	1.674	1.667	1.681	0.018	1.671	1.692	1.611	1.658	0.042	1.682	1.59	1.587	1.62	0.054	0.446	0.711	0.647	0.601	0.138	0.5	0.561	0.495	0.519	0.037	1.689	1.689	1.663	1.68	0.015	1.512	1.557	1.556	1.542	0.026
11	1.671	1.641	1.624	1.645	0.024	1.629	1.644	1.564	1.612	0.043	1.647	1.545	1.568	1.587	0.054	0.481	0.732	0.69	0.634	0.134	0.512	0.564	0.51	0.529	0.031	1.644	1.65	1.623	1.639	0.014	1.512	1.512	1.535	1.52	0.013
12	1.644	1.605	1.591	1.613	0.027	1.569	1.596	1.518	1.561	0.04	1.613	1.503	1.499	1.538	0.065	0.491	0.759	0.729	0.66	0.147	0.54	0.576	0.531	0.549	0.024	1.599	1.596	1.576	1.59	0.013	1.476	1.467	1.493	1.479	0.013
13	1.611	1.569	1.576	1.585	0.023	1.506	1.545	1.474	1.508	0.036	1.567	1.464	1.462	1.498	0.06	0.496	0.789	0.752	0.679	0.16	0.531	0.579	0.549	0.553	0.024	1.551	1.527	1.534	1.537	0.012	1.428	1.419	1.427	1.425	0.005
14	1.572	1.539	1.517	1.543	0.028	1.437	1.503	1.432	1.457	0.04	1.498	1.428	1.425	1.45	0.041	0.503	0.798	0.754	0.685	0.159	0.553	0.588	0.57	0.57	0.018	1.506	1.455	1.496	1.486	0.027	1.365	1.368	1.355	1.363	0.007
E. coli 50 µM IPTG
	Empty vector					blaVIM-2					blaIMP-1					blaV2-IMP-1					blaI1-VIM-2					blaVIM-2					blaVIM-1					blaV1-VIM-2					blaV2-VIM-1
Time (h)	n1	n2	n3	Average	SD	n1	n2	n3	Average	SD	n1	n2	n3	Average	SD	n1	n2	n3	Average	SD	n1	n2	n3	Average	SD	n1	n2	n3	Average	SD	n1	n2	n3	Average	SD	n1	n2	n3	Average	SD	n1	n2	n3	Average	SD
0	0.034	0.034	0.038	0.035	0.002	0.024	0.015	0.03	0.023	0.008	0.023	0.026	0.025	0.025	0.002	0.03	0.027	0.042	0.033	0.008	0.037	0.029	0.014	0.027	0.012	0.03	0.036	0.034	0.033	0.003	0.02	0.025	0.016	0.02	0.005	0.024	0.02	0.019	0.021	0.003	0.015	0.012	0.027	0.018	0.008
1	0.167	0.177	0.165	0.17	0.006	0.099	0.144	0.164	0.136	0.033	0.117	0.13	0.121	0.123	0.007	0.033	0.033	0.042	0.036	0.005	0.198	0.157	0.085	0.147	0.057	0.159	0.138	0.16	0.152	0.012	0.092	0.123	0.112	0.109	0.016	0.096	0.088	0.081	0.088	0.008	0.075	0.072	0.09	0.079	0.01
2	0.425	0.443	0.428	0.432	0.01	0.282	0.321	0.341	0.315	0.03	0.347	0.352	0.342	0.347	0.005	0.036	0.036	0.036	0.036	2.4037e-17	0.464	0.402	0.289	0.385	0.089	0.308	0.318	0.301	0.309	0.009	0.296	0.336	0.38	0.337	0.042	0.275	0.253	0.267	0.265	0.011	0.268	0.267	0.273	0.269	0.003
3	0.84	0.879	0.844	0.854	0.021	0.354	0.399	0.419	0.391	0.033	0.717	0.717	0.75	0.728	0.019	0.039	0.036	0.03	0.035	0.005	0.889	0.758	0.624	0.757	0.133	0.379	0.384	0.354	0.372	0.016	0.63	0.644	0.7	0.658	0.037	0.504	0.464	0.493	0.487	0.021	0.597	0.62	0.616	0.611	0.012
4	1.14	1.161	1.127	1.143	0.017	0.369	0.429	0.449	0.416	0.042	1.083	1.067	1.057	1.069	0.013	0.042	0.039	0.039	0.04	0.002	1.169	1.044	1.041	1.085	0.073	0.407	0.387	0.383	0.392	0.013	0.956	0.927	0.9	0.928	0.028	0.804	0.817	0.866	0.829	0.033	1.034	1.041	1.064	1.046	0.016
5	1.362	1.393	1.36	1.372	0.019	0.384	0.453	0.473	0.437	0.047	1.309	1.302	1.272	1.294	0.02	0.045	0.039	0.03	0.038	0.008	1.398	1.377	1.207	1.327	0.105	0.429	0.416	0.409	0.418	0.01	1.068	1.109	1.072	1.083	0.023	1.095	1.037	1.139	1.09	0.051	1.33	1.309	1.302	1.314	0.015
6	1.578	1.604	1.609	1.597	0.017	0.402	0.519	0.539	0.487	0.074	1.544	1.523	1.539	1.535	0.011	0.045	0.039	0.03	0.038	0.008	1.578	1.581	1.459	1.539	0.07	0.489	0.419	0.438	0.449	0.036	1.278	1.231	1.251	1.253	0.024	1.26	1.209	1.337	1.269	0.064	1.511	1.568	1.512	1.53	0.033
7	1.683	1.698	1.693	1.691	0.008	0.447	0.603	0.623	0.558	0.096	1.672	1.656	1.65	1.659	0.011	0.045	0.039	0.03	0.038	0.008	1.677	1.72	1.6	1.666	0.061	0.567	0.473	0.501	0.514	0.048	1.32	1.251	1.402	1.324	0.076	1.324	1.338	1.464	1.375	0.077	1.659	1.666	1.673	1.666	0.007
8	1.777	1.792	1.79	1.789	0.008	0.553	0.669	0.689	0.637	0.073	1.779	1.743	1.73	1.751	0.025	0.048	0.039	0.042	0.043	0.005	1.797	1.774	1.714	1.762	0.043	0.627	0.518	0.543	0.563	0.057	1.382	1.271	1.453	1.369	0.092	1.368	1.423	1.513	1.435	0.073	1.771	1.747	1.781	1.766	0.017
9	1.763	1.745	1.765	1.758	0.011	0.613	0.69	0.71	0.671	0.051	1.743	1.748	1.752	1.748	0.005	0.048	0.039	0.042	0.043	0.005	1.729	1.745	1.717	1.73	0.014	0.646	0.57	0.572	0.596	0.043	1.447	1.313	1.512	1.424	0.101	1.409	1.426	1.539	1.458	0.071	1.751	1.741	1.768	1.753	0.014
10	1.714	1.698	1.721	1.711	0.012	0.62	0.669	0.689	0.659	0.036	1.701	1.7	1.7	1.7	0.001	0.048	0.042	0.042	0.044	0.003	1.68	1.693	1.701	1.691	0.011	0.627	0.593	0.572	0.597	0.028	1.442	1.356	1.482	1.427	0.064	1.41	1.39	1.502	1.434	0.06	1.688	1.675	1.722	1.695	0.024
11	1.675	1.657	1.678	1.67	0.011	0.588	0.645	0.665	0.633	0.04	1.661	1.656	1.643	1.653	0.009	0.048	0.045	0.042	0.045	0.003	1.633	1.646	1.656	1.645	0.012	0.605	0.589	0.574	0.589	0.016	1.404	1.351	1.465	1.407	0.057	1.415	1.353	1.459	1.409	0.053	1.648	1.638	1.686	1.657	0.025
12	1.641	1.615	1.632	1.629	0.013	0.557	0.63	0.65	0.612	0.049	1.628	1.609	1.596	1.611	0.016	0.048	0.042	0.045	0.045	0.003	1.583	1.594	1.613	1.597	0.015	0.591	0.588	0.571	0.583	0.011	1.386	1.304	1.422	1.371	0.06	1.384	1.315	1.417	1.372	0.052	1.608	1.598	1.642	1.616	0.023
13	1.61	1.576	1.596	1.594	0.017	0.507	0.624	0.644	0.592	0.074	1.591	1.565	1.568	1.575	0.014	0.048	0.042	0.045	0.045	0.003	1.536	1.547	1.57	1.551	0.017	0.586	0.567	0.566	0.573	0.011	1.317	1.261	1.375	1.318	0.057	1.359	1.277	1.375	1.337	0.053	1.548	1.535	1.603	1.562	0.036
14	1.583	1.539	1.561	1.561	0.022	0.495	0.627	0.647	0.59	0.083	1.557	1.526	1.526	1.536	0.018	0.048	0.039	0.045	0.044	0.005	1.495	1.505	1.529	1.51	0.017	0.588	0.564	0.568	0.573	0.013	1.279	1.225	1.334	1.279	0.055	1.338	1.245	1.337	1.307	0.053	1.511	1.498	1.562	1.524	0.034

## Sheet: Figure 4c
Full, uncut gel images for Figure 4c. The Precision Plus Protein Standards Kaleidoscope, 10 to 250 kDa (BioRad #161-0375) provided molecular weight standards for figure 4c.

## Sheet: Supplementary Figure 1
MIC (µg ml-1) at 10 µM IPTG														diluciones
	IMIPENEM (IMI)
	Vector			NDM-1			VIM-2			SPM-1
	n1	n2	n3	n1	n2	n3	n1	n2	n3	n1	n2	n3						IMI	CAZ	CFP	PIP
E. coli	0.25	0.25	0.25	1	1	1	1	1	1	1	1	1				NDM-1	Ec	2	10.5	6	2.5
P. aeruginosa	1.00-2.00	1.00-2.00	1.00-2.00	64.0-128	64.0-128	64.0-128	4.00-8.00	4.00-8.00	4.00-8.00	4.00-8.00	4.00-8.00	4.00-8.00					Pa	6	10.5	6	2.5
A. baumannii	0.125-0.25	0.125-0.25	0.125-0.25	8.00-16.0	8.00-16.0	8.00-16.0	4	4	4	1	1	1					Ab	6	8	4	2.5
																VIM-2	Ec	2	4.5	4	3
	CEFTAZIDIME (CAZ)																Pa	2	2	1	1.5
	Vector			NDM-1			VIM-2			SPM-1							Ab	4.5	4	2.5	2.5
	n1	n2	n3	n1	n2	n3	n1	n2	n3	n1	n2	n3				SPM-1	Ec	2	10.5	8	3.5
E. coli	0.5	0.5	0.5	512-1024	512-1024	512-1024	8.00-16.0	8.00-16.0	8.00-16.0	512-1024	512-1024	512-1024					Pa	2	7	2	2
P. aeruginosa	0.5	0.5	0.5	512-1024	512-1024	512-1024	2	2	2	64	64	64					Ab	2.5	3	2.5	1.5
A. baumannii	2.00-4.00	2.00-4.00	2.00-4.00	512-1024	512-1024	512-1024	32.0-64.0	32.0-64.0	32.0-64.0	256-512	256-512	256-512
	CEFEPIME (CFP)
	Vector			NDM-1			VIM-2			SPM-1
	n1	n2	n3	n1	n2	n3	n1	n2	n3	n1	n2	n3
E. coli	0.03	0.03	0.03	2	2	2	0.5	0.5	0.5	8	8	8
P. aeruginosa	0.5	0.5	0.5	32	32	32	1	1	1	16.0-32.0	16.0-32.0	16.0-32.0
A. baumannii	2	2	2	32	32	32	8.00-16.0	8.00-16.0	8.00-16.0	16.0-32.0	16.0-32.0	16.0-32.0
	PIPERACILLIN (PIP)
	Vector			NDM-1			VIM-2			SPM-1
	n1	n2	n3	n1	n2	n3	n1	n2	n3	n1	n2	n3
E. coli	2	2	2	8.00-16.0	8.00-16.0	8.00-16.0	16	16	16	16.0-32.0	16.0-32.0	16.0-32.0
P. aeruginosa	1	1	1	4.00-8.00	4.00-8.00	4.00-8.00	2.00-4.00	2.00-4.00	2.00-4.00	4	4	4
A. baumannii	2.00-4.00	2.00-4.00	2.00-4.00	16	16	16	16	16	16	8	8	8
Relative MIC values (shown as number of dilutions over control strain: cells harboring an empty vector)		IMI	CAZ	CFP	PIP		µg ml-1
NDM-1	Ec	2	10.5	6	2.5		0.03125
	Pa	6	10.5	6	2.5		0.0625
	Ab	6	8	4	2.5		0.125
VIM-2	Ec	2	4.5	4	3		0.25
	Pa	2	2	1	1.5		0.5
	Ab	4.5	4	2.5	2.5		1
SPM-1	Ec	2	10.5	8	3.5		2
	Pa	2	7	2	2		4
	Ab	2.5	3	2.5	1.5		8
							16
							32
							64
							128
							256
							512
							1024
							2048

[truncated: 7 more sheets: Suplemmentary Figure 3, Supplementry Figure 4a, Supplementary Figure 4b, Suplemmentary Figure 5, Suplemmentary Figure 6, Suplemmentary Figure 7, Supplementary Figure 9]
